# Supplementary material for: Relationship among weather variation, agricultural production, and migration: A systematic methodological review
Source: Health Sci Rep. 2024 Apr 1;7(4):e2002. doi: 10.1002/hsr2.2002 (PMC10985377; doi:10.1002/hsr2.2002)
Supplement: Supplementary file 1 — Supporting information. [file HSR2-7-e2002-s001.xlsx]

## Sheet: Sheet4
Title	Publications by discipline of journal	Author	Year	Country	Study Period	Study Design	Sample Size	Data				Study Area	Study Variable																																Model
									Using Three term	Using Two term	Using one term		Migrantion Status	probability of migration	Migration Rate	Temperature	Precipitations	Rainfall	Season	Agricultural output/production	Agricultural productivity	Livestock Production	C02 effect	Agricultural productivity	GDP per capita (Country)	urbanization	Agricultural Share	Network Index	Age	Gender	Marital status	Income	HH Size	Education	Continuity	Population	Distance	Migration experience	Land	Availability of credit/loan	Dependacy Ratio	Sex Ratio	soil moisture	Instrumental variable	2SLS methods	3SLS methods	using the International Centre for Theoretical Physics’ (ICTP) regional climate model (RegCM4)	Regression model	linear probability and multinomial logit models
Climate change and migration: Is agriculture the main channel?	Environmental Science	Chiara Falco , Marzio Galeottia, Alessandro Olper	2019	108 countries	1960-2010	time series	overall sample of 108 countries of which 60 are poor and 48 are middle-poor.	Secondary Data	1			108 countries	no	no	yes	yes	yes	no	no	yes		no	yes	yes	yes	no	yes	yes	no	no	no	yes	no	no	no	no	no	no	no					Agricultural outcome	yes			yes
Linkages among climate change, crop yields and Mexico–US cross-border migration		huaizhang Fengab, Alan B. Kruegeracd, and Michael Oppenheimer3	2010	Mexico–US	1995 to 2000 and 2000 to 2005.	time series	64	Secondary				Mexico–US	no	no	no	no	no	no	no	no		no	yes	yes	no	no	no	no	no	no	no	no	no	no	no	no	no	no	no					crop yield	yes			no
Weather, agriculture and rural migration: evidence from state and district level migration in India		BRINDA VISWANATHAN, K.S. KAVI KUMAR	2015	India	1969–2005 (Temparature), 1951–2003 (Rainfall), 1972–2000 (Agriculture)	time series	1008	Secondary, survey data, census data, Panel data				State level, District level	no	no	no	yes	yes	yes	no	no		no	no	no	no	no	no	no	no	no	no	no	no	no	no	no	no	no	no					weather variable	yes			no
Weather Shocks, Agricultural Production and Migration: Evidence from Tanzania		Zaneta Kubik & Mathilde Maurel	2016	Tanzania	2008/09 and 2010/11	panel	1583	survey data				Tanzania	no	yes	no	yes	yes	no	no	yes		yes	no	no	no	no	no	no	no	no	no	no	yes	yes	no	no	yes	yes	yes					weather shocks	no			no
CLIMATE CHANGE, CROP YIELDS, AND INTERNAL MIGRATION IN THE UNITED STATES		Shuaizhang Feng Michael Oppenheimer Wolfram Schlenker	2012	United States	1970-2009	panel	not specify	Secondary				Corn Belt	no	no	no	yes	yes	no	no	no		no	no	no	no	no	no	no	yes	no	no	no	no	no	no	no	no	no	no					weather shocks	no			no
The influence of climate variability on internal migration flows in South Africa		Marina Mastrorillo a, *, Rachel Licker a , Pratikshya Bohra-Mishra a , Giorgio Fagiolo b , Lyndon D. Estes a , Michael Oppenheimer	2016	South Africa	1997–2001 and 2007–2011	panel	not specify	censuses & survey				post-apartheid South Africa	yes	no	no	yes	yes	no	no	no		no	no	no	no	no	no	no	yes	yes	yes	yes	no	yes	yes	yes	yes	no	no				yes		no			no
The migration response to increasing temperatures		Cristina Cattaneoa, *, Giovanni Perib	2016	115 countries	1960 and 2000	time series	not specify	secondary, census				115 countries	no	yes	no	yes	yes	no	no	no	yes	no	no	no	no	no	no	no	no	no	no	yes	no	no	no	no	no	no	no						no			yes
Who are the climate migrants and where do they go? Evidence from rural India		Barbora Sedova a,b,⇑ , Matthias Kalkuhl	2019	India	1979-98; 2004–2005, 2011–12	time series	approximately 25,000	survey				india	no	no	no	yes	yes	no	no	no		no	no	no	no	no	no	no	yes	no	yes	no	no	yes	no	no	no	yes	yes		yes	yes			no			yes	yes
CLIMATE CHANGE, AGRICULTURE AND MIGRATION: EVIDENCE FROM BANGLADESH		Kazi Iqbal, PARITOSH K. ROY	2015	Bangladesh	1974–1980, 1981–1990 and 1991–2000	time series	not specify	secondary				32 weather stations in Bangladesh and they cover 64 districts.	no	no	yes	yes	yes	yes	yes	no		no	no	yes	no	no	no	no	no	no	no	no	no	no	no	no	no	no	no					weather variable	yes			yes
Climate Instability, Urbanisation and International Migration		Mathilde Maurel & Michele Tuccio	2016	222 countries	1960–2000	panel	not specify	secondary				222 countries	no	no	yes	yes	no	yes	no	no		no	no	no	yes	yes	no	yes	no	no	no	no	no	no	yes	yes	yes	no	no						no	yes		yes
Climate variability and international migration: The importance of the agricultural linkage		Ruohong Cai a,n , Shuaizhang Feng b , Michael Oppenheimer c , Mariola Pytlikova	2014	42 countries	1980–2010	panel	not specify	secondary				42 countries	no	no	yes	yes	yes	yes	no	no		no	no	yes	yes	no	yes	no	no	no	no	no	no	no	no	no	no	no	no						no			no
INFLUENCE OF WEATHER ON TEMPORARY AND PERMANENT MIGRATION IN RURAL INDIA		K. S. KAVI KUMAR* and BRINDA VISWANATHAN	2013	India	2007-08	Time series	not specify	survey and census				India	yes	yes	no	yes	yes	no	no	no		no	no	no	no	no	no	no	yes	yes	no	no	yes	yes	no	no	no	no	yes						no			no
Migration and Climate Change in Rural Africa		Cristina Cattaneo Emanuele Massetti	2016	Ghana and Nigeria	2010-2011, 2005 -2006	time series	not specify	survey				Ghana and Nigeria	yes	yes	no	yes	yes	no	yes	no		yes	no	no	no	no	no	yes	yes	yes	no	no	no	yes	no	no	no	no	no						no			no
Migration in response to climate change and its impact in China		Yi Sun, Chengjin Xu, Hailing Zhang, Zheng Wang	2016	China	2001-2012 and 1990-2000.	time series	not specify	secondary				china	no	no	no	yes	no	yes	no	no		no	no	no	yes	no	no	no	no	no	no	no	no	no	no	no	no	no	no						no			no
Temperature shocks, rice production, and migration in Vietnamese households		Adelaide Baronchelli a , Roberto Ricciuti	2022	vietnam	2010–16	panel	2088 households	survey				vietnam	no	yes	no	yes	no	yes	yes	no		yes	no	no	no	no	no	no	no	yes	no	no	yes	yes	no	no	no	no	yes	yes					yes			no	yes
Climate change, migration, and irrigation		Théo Benonnier, Katrin Millock, and Vis Taraz∗	2019	Global	1960 and 2000.	time series	not specify	secondary				Global	no	no	yes	yes	yes	no	no	no		no	no	no	no	yes	no	no	no	no	no	no	no	no	no	no	no	no	no						yes			yes
Climate Change, Rice Production, and Migration in Vietnamese Households*		Adelaide Baronchelli & Roberto Ricciuti	2017	vietnam	2010-2016	time series	2088	survey				459 communes	no	no	yes	yes	yes	yes	yes	yes		yes	no	no	no	no	no	no	yes	yes	no	no	yes	yes	no	no	no	no	yes						yes			no
Climate Change, Agriculture and Migration: Is there a Causal Relationship ?		A. Olper; C. Falco; M. Galeotti	2018	150 countries	1960-2010	panel	not specify	secondary				150 countries	no	no	yes	yes	yes	no	no	yes		no	no	yes	yes	no	no	no	no	no	no	no	no	no	no	no	no	no	no						yes			yes
Climate change, agriculture and international migration nexus: African youth perspective		Sosina Bezu Teferi Demissie Degnet Abebaw Catherine Mungai Seble Samuel Maren Radeny Sophia Huyer Dawit Solomon	2020	Africa	1990 to 2017.	time series	not specify	secondary				East Africa	no	no	yes	yes	yes	no	no	no		no	no	no	no	no	no	no	no	no	no	no	no	no	no	no	no	yes	no						no		yes	yes
Climate, Agriculture and Migration: A Criical review of dynamic livelihood changes in the Nepal Tarai		Asheshswor Man Shestha	2017	Nepal	1960-2005	time series	298	primary & Secondary				Tarai	yes	no	no	yes	no	yes	yes	yes		no	no	no	yes	no	yes	no	yes	yes	yes	no	yes	yes	no	no	no	no	yes						no			no
Climate adaptation by crop migration		Lindsey L. Sloat	2020	world	1973 to 2012	time series	not specify	secondary				worldwide	no	no	no	yes	no	yes	yes	no		no	no	no	no	no	no	no	no	no	no	no	no	no	no	no	no	no	yes						no			yes
Can labour migration help households adapt to climate change? Evidence from four river basins in South Asia		Amina Maharjan	2021	South Asia	2007- 2017	Cross-sectional	402	primary				Hindu Kush Himalayan	yes	no	no	yes	no	yes	no	yes		yes	no	no	no	no	no	no	yes	yes	yes	no	yes	yes	no	no	no	no	no						no			yes
[truncated: 31 more columns]
